# Supplementary material for: Gut Microbiome Profiling Uncovers a Lower Abundance of Butyricicoccus in Advanced Stages of Chronic Kidney Disease
Source: J Pers Med. 2021 Oct 29;11(11):1118. doi: 10.3390/jpm11111118 (PMC8621827; doi:10.3390/jpm11111118)
Supplement: Supplementary file 1 [file jpm-11-01118-s001.zip]

Archive with 1 entries (1 files):
- jpm-1434355-supplementary.pdf
